# Supplementary material for: Magnetic Silica-Coated Iron Oxide Nanochains as Photothermal Agents, Disrupting the Extracellular Matrix, and Eradicating Cancer Cells
Source: Cancers (Basel). 2019 Dec 17;11(12):2040. doi: 10.3390/cancers11122040 (PMC6966508; doi:10.3390/cancers11122040)
Supplement: Supplementary file 1 [file cancers-11-02040-s001.zip]

Archive with 4 entries (3 files):
- cancers-641801-Supplementary.docx
- Videos Supplementary.pptx
- __MACOSX/
- __MACOSX/._Videos Supplementary bis.pptx
